# Supplementary material for: Developing lifestyle intervention program for pre-hypertensive patients; consensus building using a modified Delphi approach
Source: PLoS One. 2024 Oct 10;19(10):e0311766. doi: 10.1371/journal.pone.0311766 (PMC11469599; doi:10.1371/journal.pone.0311766)
Supplement: S1 Dataset — (XLSX) [file pone.0311766.s006.xlsx]

## Sheet: Round 1
	Panelist	Smoking Cessation	Physical Activity	Stress Management	Sleep Duration	Salt Intake	Soft Drink Consumptions	Alcohol Consumption	Obesity	Blood Glucose Level	Blood Uric Acid Level	Blood Lipid Level	Blood High Density Lipoproteins Level	Any other	Olive Oil	Green Tea	Omega-3 fat alpha-linolenic acid (ALA)	High Intake of Dietary Potassium	Nitric Oxide	Fruits Consumption	Vegetables Consumptions	Nuts Consumptions	Any other	Yoga Therapy	Isometric Hand Grip Exercises	Aerobic Exercise	Stretching Exercises	Resistance Exercises	Walking	Any other
1	Patinet	4	3	5	4	5	4	2	5	3	1	4	4		3	3	3	4	2	3	3	5		5	2	5	4	5	4
2	Patinet	4	3	5	3	5	5	3	4	3	3	4	3	No	3	5	5	3	3	4	5	5		5	3	5	5	4	5
3	Patinet	4	5	5	4	5	3	3	3	4	2	4	5		4	5	5	5	4	5	4	5	Oats meal are good source of Fibers	5	4	5	3	4	4
4	Patinet	4	5	5	3	5	3	5	5	3	3	5	5		3	4	5	4	4	3	3	4		3	3	5	4	3	4
5	Patinet	5	4	5	4	5	3	4	5	4	2	5	4		3	5	5	5	2	4	4	3		3	1	5	4	5	3
6	Patinet	5	4	5	3	5	5	3	5	3	3	5	4		5	4	5	3	2	3	5	5		4	4	3	5	4	4	Prefering general walking over automotive use is good for general helath and is also a low impact activity
7	Patinet	4	5	5	4	5	5	3	4	4	3	4	5	Patinets are unclear of this term in Pak. Add information related to its diagnsis	4	4	4	3	4	4	3	3		4	3	5	3	3	4
8	Patinet	4	4	4	3	5	4	4	4	3	4	3	3		4	4	3	4	3	5	3	3		3	5	4	4	5	3
9	Patinet	3	4	4	5	5	5	3	4	5	2	5	4	How is HTN going to affect peoples health. Shed some light on it	3	5	3	3	2	4	5	4		4	5	4	4	5	5
10	Patinet	4	4	4	4	5	3	3	4	3	3	5	4		4	3	5	5	4	5	3	5		4	5	4	3	4	4
11	Patinet	4	4	4	5	5	4	3	5	5	3	3	3	NA	4	5	5	3	4	5	3	4		4	4	5	4	3	3
12	Patinet	5	5	5	5	5	5	1	5	5	3	3	3		5	3	3	3	3	5	5	4		5	4	4	3	5	5
13	Patinet	5	5	5	3	5	4	1	3	3	4	4	4		5	5	5	3	3	4	5	5		3	4	5	3	5	3
14	Patinet	5	5	5	4	5	4	1	4	3	4	4	5		5	5	3	3	3	4	5	3		3	5	3	3	4	3
15	Patinet	5	5	4	4	5	5	1	4	4	3	4	5		4	4	3	3	3	4	5	3		3	5	3	5	5	3
16	Patinet	3	5	5	4	5	5	3	4	3	3	3	5	No	4	4	4	3	4	5	3	4		4	5	4	5	5	5	Walikng with high speed
17	Patinet	3	5	4	5	5	4	1	3	5	4	4	5		4	5	4	5	4	4	4	5		4	3	3	3	4	3
18	Patinet	5	3	5	5	5	3	4	3	5	3	3	4	Nothing Needed	5	5	4	3	5	5	4	5		4	3	4	4	5	4
19	Patinet	4	3	5	5	5	3	5	3	5	4	4	5		5	5	5	3	3	3	3	3		5	5	4	3	4	4
20	Patinet	4	5	5	5	5	3	3	4	5	5	4	4		5	3	5	4	5	4	4	4		5	5	5	5	4	5
21	Patinet	4	5	5	4	5	4	4	4	3	5	5	5		5	5	5	3	4	3	5	4		4	4	5	3	5	4
22	Patinet	5	5	5	3	5	3	5	5	3	3	4	4		5	4	5	5	4	3	5	3		4	3	4	4	5	4
23	Patinet	3	4	5	3	5	4	5	3	5	5	3	5		3	5	4	3	5	4	4	4		5	5	5	4	4	5
24	Patinet	3	5	4	4	5	4	4	5	4	4	3	5		3	5	5	5	4	5	5	3		4	5	3	3	4	4
25	Patinet	5	4	5	4	5	4	1	4	4	3	3	4	How will you diagnose PreHTH??? Add any info abput it	4	3	5	4	4	3	4	4		3	3	4	5	3	3
26	Patinet	4	4	5	5	5	3	1	4	4	4	4	4		3	3	5	3	5	5	3	4		4	4	3	4	5	4
27	Patinet	4	4	5	4	5	5	4	4	5	3	4	5		3	3	5	5	3	3	4	4		4	4	3	4	5	4	Cycle erogometer placed under desk is a good way to be active for desk job person
28	Patinet	4	5	5	3	5	3	1	4	5	3	3	5		5	4	5	5	5	3	5	3		4	3	4	3	5	4
29	Patinet	4	5	5	5	5	5	5	5	4	3	4	4		3	4	4	5	5	3	4	4		4	4	3	5	3	3
30	Patinet	4	4	4	5	5	3	4	4	4	4	3	4		4	5	5	5	3	5	5	4		3	3	5	5	3	5
31	Nutritionist / Dietitian	4	5	4	5	5	4	5	5	5	4	4	5		4	4	5	4	3	5	4	4	Low Fat Produts are componets of DASH Diet	4	3	3	5	5	4
32	Nutritionist / Dietitian	4	5	5	5	5	5	5	5	4	5	5	4		3	4	5	4	5	4	4	4		3	4	3	5	3	4
33	Nutritionist / Dietitian	5	4	5	5	5	3	4	4	4	3	4	5	Quote some numbers /data to show that how many of us are curretly affected with Pe HTN	4	3	5	3	3	4	4	3		5	4	4	4	3	3
34	Nutritionist / Dietitian	5	5	4	5	5	4	3	5	4	3	5	5		3	5	5	5	5	5	3	4		3	5	5	5	3	4
35	Nutritionist / Dietitian	5	5	4	5	5	5	4	5	5	4	5	5		5	4	5	5	3	5	4	5		5	5	5	3	4	5	Engaing in high physical Acticity
36	Nutritionist / Dietitian	4	4	5	5	5	3	4	4	3	5	5	5		3	3	5	4	3	4	4	3	Using whole grains instead wheat for Chapati is also prefered over processed what flour	5	3	4	4	5	4
37	Nutritionist / Dietitian	5	4	5	4	5	3	5	4	3	5	3	4		4	3	3	3	3	4	3	5		4	5	5	5	5	5
38	Nutritionist / Dietitian	3	4	5	5	5	5	3	3	5	3	4	5		5	4	5	5	3	5	4	5		5	5	5	4	3	5
39	Nutritionist / Dietitian	4	4	5	3	5	3	4	4	3	3	3	4		4	4	4	3	3	4	3	3	Barley can be a good option	5	5	4	5	4	4
40	Physical Therapist	5	4	5	4	5	5	3	5	4	4	5	5		5	4	5	5	3	3	3	4		4	5	3	5	3	4	High intensity altenating with low inyensity or rest interval
41	Physical Therapist	5	5	5	5	5	5	4	5	3	3	4	5	What is the prevelanc of HTN or Pre ??	4	4	4	3	4	3	4	3		4	3	3	4	3	5
42	Physical Therapist	5	4	4	5	5	4	4	4	4	3	3	4	For Generral lay person add the defination of PreHTN	3	3	5	4	3	4	5	5		4	3	3	5	5	4	Person usually get bored with montonus exercise, If the exercise are planned in circiuit of high and low intensity activites, it can be more engaing for patinets
43	Cardiologist	5	5	5	5	5	3	3	5	5	4	4	5		5	4	5	5	4	5	5	3		5	3	3	5	3	3
44	Cardiologist	5	4	5	4	5	3	3	5	5	3	5	5		5	4	4	4	3	4	5	5		3	3	4	3	3	3
45	Cardiologist	5	5	4	5	5	3	5	5	4	4	3	5		5	5	5	5	4	3	5	5		4	5	3	3	4	5
46	Cardiologist	5	4	4	5	5	3	5	4	3	3	3	5		4	3	5	3	4	4	5	5		5	3	3	5	5	3
47	Cardiologist	5	5	5	5	5	4	4	5	3	3	3	5		5	4	5	4	4	3	3	5		5	3	3	5	4	3
48	Cardiologist	5	5	5	5	5	4	4	4	4	4	3	4		3	3	5	3	5	5	4	3		3	5	4	4	4	5
49	Cardiologist	5	4	5	5	5	5	5	5	3	3	5	5	With inceasing age BP esp SBP inceases. How come you not mentioning age	3	4	4	4	4	5	4	5		3	5	4	4	4	5
50	Cardiologist	5	4	5	5	5	3	3	5	3	3	5	5		4	3	5	4	3	4	4	5		4	3	5	3	4	3
51	CLP	4	5	5	5	5	3	4	5	4	4	4	5		5	4	5	5	5	5	4	4	Prebreakfast is taking few nuts empty stomach 2 hour before beakfast. Its helps is reducing the exidatives stress in body	4	3	5	3	4	5
52	CLP	4	4	5	5	5	4	5	5	4	3	5	5		5	4	5	5	5	5	4	3		5	5	4	5	4	4
53	CLP	4	5	5	5	5	5	4	4	3	3	3	5		5	4	4	4	5	3	4	5	Cereal class is misisnig form your survey	3	4	4	3	5	4
54	CLP	4	4	4	5	5	3	5	5	3	4	5	5		4	5	5	3	5	3	4	5		4	4	4	4	5	5
55	CLP	4	4	5	5	5	3	4	5	5	3	4	5		5	5	4	5	4	3	4	3		3	4	4	3	4	5
56	General Physcian	4	4	5	5	5	4	3	5	5	3	3	4		4	5	5	4	5	3	3	3		5	5	4	3	3	3
57	General Physcian	5	4	5	4	5	5	5	4	5	4	4	5	Ethinity is listed as Risk factor of developing Hyoertension in previous studies	5	3	5	4	4	5	4	3		4	3	5	5	4	5	Engaging in high intensity activities like hiking
58	General Physcian	5	4	5	5	5	5	3	5	3	4	4	4		4	5	4	4	5	3	5	5		5	3	4	3	4	3
59	General Physcian	5	5	4	5	5	4	4	5	5	5	5	5		5	5	5	5	5	5	5	5		5	5	4	5	4	5
60	General Physcian	5	5	4	5	5	3	4	5	3	3	5	5		5	5	3	3	4	5	5	5		3	4	4	4	5	3
61	General Physcian	5	5	5	5	5	5	3	5	3	3	4	5		5	4	5	4	4	3	5	4		5	4	4	3	4	5
62	General Physcian	5	5	5	5	5	4	5	4	3	3	4	4		4	4	5	3	4	5	4	4		3	3	4	5	5	4
63	General Physcian	5	5	4	5	5	3	3	5	4	3	4	5		5	4	5	5	3	5	4	5		3	5	4	5	4	4
64	Physical Therapist	5	4	5	5	5	3	3	4	5	2	4	5		5	3	3	4	5	5	5	5		3	4	4	3	5	3
65	Physical Therapist	5	4	5	4	5	5	4	4	4	2	3	4		5	5	5	5	4	4	5	4		3	4	4	4	4	5
66	Physical Therapist	4	4	5	3	5	3	5	5	3	2	4	4		5	5	4	3	5	5	5	5		4	5	4	3	4	4
67	Physical Therapist	5	4	4	4	5	3	5	5	5	3	5	4	Familail tendecy to contrcat HTN is also high for Pakistan just like Diabetes	3	5	3	3	5	4	5	5		3	3	4	4	4	4
68	Physical Therapist	5	5	4	5	5	4	5	5	3	5	5	4		4	5	5	5	5	5	5	5		4	4	5	5	4	4	Swimming is good whole body exercise espically for person with arthritic problems
69	Physical Therapist	4	5	5	4	5	4	5	5	4	3	4	4		4	4	5	3	5	4	3	5		5	5	4	5	4	5
70	Physical Therapist	4	5	5	4	5	5	4	5	4	3	5	4		4	3	4	5	4	5	4	4		4	3	4	4	4	4
	Rating of 5	35	34	50	40	70	21	19	36	21	8	21	39	Rating of 5	29	26	45	24	21	28	26	29	Rating of 5	21	25	20	25	24	22
	Rating of 5 %	50	48.5714	71.4286	57.1429	100	30	27.1429	51.4286	30	11.4286	30	55.7143	Rating of 5 %	41.4286	37.1429	64.2857	34.2857	30	40	37.1429	41.4286	Rating of 5 %	30	35.7143	28.5714	35.7143	34.2857	31.4286
	Rating of 4 & 5	64	66	70	60	70	42	41	63	43	26	50	66	Rating of 4 & 5	53	53	60	43	45	50	54	51	Rating of 4 & 5	49	44	53	47	55	51
	ALLConsensus	91.4286	94.2857	100	85.7143	100	60	58.5714	90	61.4286	37.1429	71.4286	94.2857	Consensus	75.7143	75.7143	85.7143	61.4286	64.2857	71.4286	77.1429	72.8571	Consensus	70	62.8571	75.7143	67.1429	78.5714	72.8571
	Q1	4	4	4	4	5	3	3	4	3	3	3	4	Q1	4	4	4	3	3	3	4	3	Q1	3	3	4	3	4	3
	Q2 (Median)	4.5	4	5	5	5	4	4	5	4	3	4	5	Q2 (Median)	4	4	5	4	4	4	4	4	Q2 (Median)	4	4	4	4	4	4
	Q3	5	5	5	5	5	5	5	5	5	4	5	5	Q3	5	5	5	5	5	5	5	5	Q3	5	5	5	5	5	5
	IQR	1	1	1	1	0	2	2	1	2	1	2	1	IQR	1	1	1	2	2	2	1	2	IQR	2	2	1	2	1	2
	Rating of 4	29	32	20	20	0	21	22	27	22	18	29	27	Rating of 4	24	27	15	19	24	22	28	22	Rating of 4	28	19	33	22	31	29
	Rating of 4 %	41.4286	45.7143	28.5714	28.5714	0	30	31.4286	38.5714	31.4286	25.7143	41.4286	38.5714	Rating of 4 %	34.2857	38.5714	21.4286	27.1429	34.2857	31.4286	40	31.4286	Rating of 4 %	40	27.1429	47.1429	31.4286	44.2857	41.4286
	Patinet Consensus	25	26	30	22	30	19	12	24	19	11	20	26	0	20	23	24	15	17	20	21	21	0	22	19	22	19	24	21
	Patinet Consensus %	83.3333	86.6667	100	73.3333	100	63.3333	40	80	63.3333	36.6667	66.6667	86.6667	0	66.6667	76.6667	80	50	56.6667	66.6667	70	70	0	73.3333	63.3333	73.3333	63.3333	80	70
	Professional Consensus	39	40	40	38	40	23	29	39	24	15	30	40	0	33	30	36	28	28	30	33	30	0	27	25	31	28	31	30
	Professional Consensus %	97.5	100	100	95	100	57.5	72.5	97.5	60	37.5	75	100	0	82.5	75	90	70	70	75	82.5	75	0	67.5	62.5	77.5	70	77.5	75

## Sheet: Round 2
	Panelist	Smoking Cessation	Physical Activity	Stress Management	Sleep Duration	Salt Intake	Soft Drink Consumptions	Alcohol Consumption	Obesity	Blood Glucose Level	Blood Uric Acid Level	Blood Lipid Level	Blood High Density Lipoproteins Level	General Defination- Prehypertension	Diagnosis of Prehypertension	Burden of Prehypertension	After affects of Prehypertension	Ethinicity	Aging	Familiy History		Olive Oil	Green Tea	Omega-3 fat alpha-linolenic acid (ALA)	High Intake of Dietary Potassium	Nitric Oxide	Fruits Consumption	Vegetables Consumptions	Nuts Consumptions	Low Fat Dairy Products	Whole Grains	Oats	Barley	Cereals	Pre Breakfast		Yoga Therapy	Isometric Hand Grip Exercises	Aerobic Exercise	Stretching Exercises	Resistance Exercises	Walking	Commuting	Brisk Walking	Desk treadmilling	Swimming	Hiking	High Intensity Interval Training	Circuit Training
1	Patinet	4	5	5	4	5	3	3	3	4	2	4	5	3	4	5	5	3	4	3		4	5	5	5	4	5	4	5	3	5	5	5	4	2		5	4	5	3	4	4	4	3	5	4	5	4	5
2	Patinet	4	5	5	4	5	1	5	5	3	3	5	5	2	5	5	4	4	3	4		3	4	5	4	4	3	3	4	3	3	4	5	5	2		4	3	5	4	3	4	5	3	5	5	4	4	5
3	Patinet	5	4	5	4	5	3	4	5	4	2	5	4	2	3	5	5	3	4	5		3	5	5	5	2	4	4	3	5	4	3	3	5	3		3	1	5	4	5	3	4	5	3	4	2	5	4
4	Patinet	5	4	5	3	5	5	3	5	3	3	5	4	4	3	5	3	2	3	4		5	4	5	3	2	3	5	5	5	5	3	5	5	2		4	4	3	5	4	4	4	5	2	2	4	2	5
5	Patinet	4	5	5	4	5	5	3	4	4	3	4	5	5	4	5	4	2	5	3		4	4	4	3	4	4	3	3	3	4	4	4	5	2		4	3	5	3	3	4	4	3	5	2	3	3	3
6	Patinet	4	4	4	3	5	4	4	4	3	4	3	3	2	3	5	5	4	3	5		4	4	3	4	3	5	3	3	4	5	5	4	3	3		4	5	4	4	5	3	5	5	2	2	3	2	5
7	Patinet	3	4	4	5	5	5	3	4	5	2	5	4	4	4	5	5	5	4	4		3	5	3	3	2	4	5	4	3	3	5	4	4	3		4	5	4	4	5	5	3	4	5	4	5	5	4
8	Patinet	4	4	4	4	5	3	3	4	3	3	5	4	3	5	5	5	3	4	4		4	3	5	5	4	5	3	5	3	3	5	3	5	3		4	5	4	3	4	4	4	2	4	5	5	4	4
9	Patinet	4	4	4	5	5	4	3	5	5	3	3	3	2	4	2	5	5	4	4		4	5	5	3	4	5	3	4	4	3	5	4	5	3		4	4	5	4	3	3	4	5	3	4	2	5	5
10	Patinet	5	5	5	5	5	5	1	5	5	3	3	3	5	3	5	3	2	5	5		5	3	3	3	3	5	5	4	5	5	3	3	5	2		5	4	4	3	5	5	5	4	2	3	4	5	5
11	Patinet	5	5	5	3	5	1	1	3	3	4	4	4	4	5	4	4	2	3	4		5	5	5	3	3	4	5	5	4	4	4	3	4	3		4	4	5	3	5	3	3	4	4	3	4	4	5
12	Patinet	5	5	5	4	5	4	1	4	3	4	4	5	2	4	5	5	5	5	4		5	5	3	3	3	4	5	3	5	3	5	3	4	5		4	5	3	3	4	3	4	3	3	5	2	3	4
13	Patinet	5	5	4	4	5	5	1	4	4	3	4	5	5	3	4	5	5	3	5		4	4	3	3	3	4	5	3	3	5	3	4	4	3		4	5	3	5	5	3	5	5	5	5	2	2	5
14	Patinet	3	5	5	4	5	5	3	4	3	3	3	5	2	5	4	5	2	5	4		4	4	4	3	4	5	3	4	3	4	4	5	5	2		4	5	4	5	5	5	4	5	4	4	3	5	4
15	Patinet	3	5	4	5	5	4	1	3	5	4	4	5	2	5	5	5	4	5	3		4	5	4	5	4	4	4	5	5	5	4	4	4	3		4	3	3	3	4	3	4	5	2	2	3	3	4
16	Patinet	5	3	5	5	5	3	4	3	5	3	3	4	4	5	5	5	3	5	4		5	5	4	3	5	5	4	5	5	4	3	4	5	2		4	3	4	4	5	4	4	3	4	3	4	2	4
17	Patinet	4	3	5	5	5	3	5	3	5	4	4	5	2	4	5	5	4	5	4		5	5	5	3	3	3	3	3	4	5	3	4	4	2		5	5	4	3	4	4	4	4	5	5	2	4	4
18	Patinet	4	5	5	5	5	3	3	4	5	5	4	4	3	5	5	5	4	5	4		5	3	5	4	5	4	4	4	5	5	4	3	4	3		5	5	5	5	4	5	4	5	3	2	2	5	4
19	Patinet	4	5	5	4	5	4	4	4	3	5	5	5	3	4	4	4	4	3	4		5	5	5	3	4	3	5	4	5	3	3	3	3	3		4	4	5	3	5	4	5	3	5	2	2	5	2
20	Patinet	5	5	5	4	5	3	5	5	3	3	4	4	5	5	5	4	2	5	3		5	4	5	5	4	3	5	3	4	3	3	5	5	5		4	3	4	4	5	4	5	5	2	4	4	4	3
21	Patinet	3	4	5	4	5	1	5	3	5	5	3	5	4	5	5	4	3	3	5		3	5	4	3	5	4	4	4	5	3	3	4	5	5		5	5	5	4	4	5	5	4	5	4	2	3	5
22	Patinet	3	5	4	4	5	4	4	5	4	4	3	5	4	5	5	5	3	5	3		3	5	5	5	4	5	5	3	4	4	4	4	5	2		4	5	3	3	4	4	5	4	2	5	3	5	5
23	Patinet	5	4	5	4	5	4	1	4	4	3	3	4	4	5	5	3	5	5	3		4	3	5	4	4	3	4	4	5	5	5	3	5	2		3	3	4	5	3	3	3	5	5	2	4	3	5
24	Patinet	4	4	5	5	5	3	1	4	4	4	4	4	5	5	4	5	2	5	4		3	3	5	3	5	5	3	4	4	4	3	5	4	2		4	4	3	4	5	4	3	4	4	4	4	3	5
25	Patinet	4	4	5	4	5	5	4	4	5	3	4	5	4	5	5	4	2	5	3		3	3	5	5	3	5	4	4	4	4	3	3	5	4		4	4	3	4	5	4	5	4	4	2	4	4	5
26	Patinet	4	5	5	3	5	3	1	4	5	3	3	5	5	5	5	5	3	5	4		5	4	5	5	5	5	5	3	4	5	5	3	4	5		4	3	4	3	5	4	4	4	4	4	5	4	4
27	Patinet	4	5	5	5	5	5	5	5	4	3	4	4	4	5	5	2	4	5	4		3	4	4	5	5	5	4	4	4	3	3	4	4	3		4	4	3	5	3	3	4	4	4	3	5	3	4
28	Patinet	4	4	4	5	5	3	4	4	4	4	3	4	5	5	5	5	5	5	5		4	5	5	5	3	5	5	4	5	3	5	3	4	3		3	3	5	5	3	5	4	3	5	4	5	4	5
29	Nutritionist / Dietitian	4	5	4	5	5	4	5	5	5	4	4	5	4	4	4	5	4	5	5		4	4	5	4	3	5	4	4	4	4	4	4	5	5		4	3	3	5	5	4	5	4	3	3	4	3	4
30	Nutritionist / Dietitian	4	5	5	5	5	5	5	5	4	5	5	4	4	5	3	5	3	4	4		3	4	5	4	5	4	4	4	4	3	3	5	4	4		4	4	3	5	3	4	4	3	5	2	2	5	3
31	Nutritionist / Dietitian	5	4	5	5	5	3	4	4	4	3	4	5	3	2	3	3	3	5	4		4	3	5	3	3	4	4	3	5	5	3	5	4	4		4	4	4	4	3	3	4	4	4	2	4	4	2
32	Nutritionist / Dietitian	5	5	4	5	5	4	3	5	4	3	5	5	4	5	3	3	4	5	3		3	5	5	5	5	5	3	4	5	4	5	3	5	2		4	5	5	5	3	4	4	4	2	2	5	4	2
33	Nutritionist / Dietitian	5	4	5	4	5	3	5	4	3	5	4	4	4	4	3	4	2	5	5		4	3	3	5	3	4	3	5	5	3	4	4	3	4		4	5	5	5	5	5	4	5	2	5	3	3	4
34	Nutritionist / Dietitian	3	4	5	5	5	5	3	3	5	3	4	5	4	4	5	4	5	3	4		5	4	5	5	3	5	4	5	5	5	3	4	4	4		5	5	5	4	3	5	3	4	4	2	5	4	5
35	Nutritionist / Dietitian	4	4	5	3	5	3	4	4	3	3	4	4	5	5	5	4	3	5	4		4	4	4	3	3	4	5	3	4	5	3	5	5	5		5	5	4	5	4	4	3	5	5	4	3	5	2
36	Physical Therapist	5	5	5	5	5	5	4	5	3	3	4	5	5	5	5	4	4	3	4		4	4	4	3	4	3	4	3	5	4	3	3	5	1		4	3	3	4	3	5	5	4	2	2	2	3	4
37	Physical Therapist	5	4	4	5	5	4	4	4	4	3	4	4	4	5	5	5	5	5	4		3	3	5	4	3	4	5	5	5	5	4	4	4	2		4	3	3	5	5	4	4	4	4	4	2	5	4
38	Cardiologist	5	5	5	5	5	3	3	5	5	4	4	5	4	5	5	3	3	4	5		5	4	5	5	4	5	5	5	5	4	4	3	4	2		5	3	3	5	3	3	5	5	4	2	5	4	4
39	Cardiologist	5	4	5	4	5	3	3	5	5	3	5	5	5	3	5	4	2	5	4		5	4	4	4	3	4	5	5	4	5	4	3	5	2		3	3	4	3	3	3	3	5	3	3	4	3	5
40	Cardiologist	5	5	4	5	5	3	5	5	4	4	5	5	4	5	5	3	4	4	4		5	5	5	5	4	3	5	5	4	5	4	3	4	3		4	5	3	3	4	5	5	5	4	3	3	5	2
41	Cardiologist	5	4	4	5	5	3	5	4	3	3	4	5	3	5	5	3	5	5	4		4	5	5	3	4	4	5	5	4	4	5	3	4	4		5	4	3	5	5	3	4	4	5	2	2	5	5
42	Cardiologist	5	5	5	5	5	4	4	5	3	3	5	5	4	3	4	5	2	4	4		5	4	5	4	4	3	5	5	5	4	4	4	4	5		5	4	3	5	4	3	3	4	5	5	5	5	5
43	Cardiologist	5	5	5	5	5	4	4	4	4	4	5	4	5	5	5	3	4	4	5		5	3	5	3	5	5	4	3	5	5	4	4	3	4		3	4	4	4	4	5	3	4	3	3	4	5	2
44	Cardiologist	5	4	5	5	5	5	5	5	3	3	5	5	5	3	5	4	5	4	4		5	4	4	4	4	5	4	5	5	4	4	4	3	3		3	5	4	4	4	5	3	4	2	2	5	3	2
45	Cardiologist	5	4	5	5	5	3	3	5	3	3	5	5	3	5	5	4	3	3	5		4	3	5	4	3	4	4	5	4	3	4	4	5	3		4	4	5	3	4	3	4	3	4	4	4	5	3
46	CLP	4	4	5	5	5	4	5	5	4	3	5	5	3	4	3	5	4	5	4		5	4	5	5	5	4	4	3	4	4	3	3	5	2		5	5	4	5	4	4	3	4	4	3	4	5	4
47	CLP	4	5	5	5	5	5	4	4	5	3	5	5	4	2	5	5	2	5	3		5	4	4	4	5	4	4	5	4	4	4	4	4	2		3	4	4	3	5	4	4	5	4	2	4	4	2
48	CLP	4	4	4	5	5	3	5	5	3	4	5	5	5	4	5	5	2	4	5		4	5	5	3	5	4	4	5	3	5	4	4	4	4		4	4	4	4	5	5	3	3	4	4	5	2	2
49	CLP	4	4	5	5	5	3	4	5	5	3	4	5	4	4	5	4	4	4	4		5	5	4	5	4	4	4	5	4	5	4	4	4	4		3	4	4	3	4	5	4	4	4	5	4	5	5
50	General Physcian	5	4	5	4	5	5	5	4	5	4	4	5	3	5	5	4	4	5	4		5	5	5	4	4	5	4	5	3	3	5	4	4	2		4	3	5	5	4	5	3	3	4	3	4	5	4
51	General Physcian	5	4	5	5	5	5	3	5	5	4	4	4	3	2	5	5	4	5	5		4	5	4	4	5	5	5	5	4	5	4	4	3	3		5	3	4	3	4	3	3	3	4	3	4	5	2
52	General Physcian	5	5	4	5	5	4	4	5	5	5	5	5	4	5	5	5	2	5	3		5	5	5	5	5	5	5	5	4	3	4	4	5	3		5	5	4	5	4	5	3	4	5	5	4	5	5
53	General Physcian	5	5	4	5	5	3	4	5	3	3	5	5	5	5	3	5	3	5	4		5	5	3	3	4	5	5	5	4	4	4	4	3	3		3	4	4	4	5	3	3	5	4	2	3	5	5
54	General Physcian	5	5	5	5	5	5	3	5	5	3	4	5	5	5	3	5	2	5	4		5	4	5	4	4	3	5	4	5	4	3	4	4	5		5	4	4	4	4	5	4	4	2	5	3	4	5
55	General Physcian	5	5	5	5	5	4	5	4	5	3	4	4	5	5	5	5	3	5	5		4	4	5	3	4	5	4	4	4	4	4	5	5	3		4	3	4	5	5	4	3	4	4	5	4	5	2
56	General Physcian	5	5	4	5	5	3	3	5	4	3	4	5	4	3	5	4	4	5	4		5	4	5	5	4	5	4	5	3	3	4	4	4	4		4	5	4	5	4	4	3	4	5	3	3	5	2
57	Physical Therapist	5	4	5	5	5	3	3	4	5	2	4	5	4	4	5	3	3	5	4		5	3	3	4	5	5	5	5	4	5	4	4	5	4		5	4	4	3	5	3	3	4	4	2	5	2	4
58	Physical Therapist	5	4	5	4	5	5	4	4	4	2	5	4	4	5	3	5	3	5	4		5	5	5	5	4	5	5	4	3	4	5	4	4	4		3	4	4	4	4	5	4	4	4	2	4	5	5
59	Physical Therapist	4	4	5	4	5	3	5	5	3	2	4	4	5	5	5	3	2	5	4		5	5	4	5	5	5	5	5	5	4	5	5	4	4		4	5	4	3	4	4	3	4	5	2	3	5	4
60	Physical Therapist	5	4	4	4	5	3	5	5	5	3	5	4	4	4	3	4	2	5	5		3	5	3	5	5	4	5	5	5	4	4	4	5	1		3	3	4	4	4	4	4	4	4	4	3	4	2
61	Physical Therapist	5	5	4	5	5	4	5	5	5	5	5	4	4	5	5	5	2	2	5		4	5	5	5	5	5	5	5	4	5	5	5	4	3		4	4	5	5	4	4	3	2	5	2	5	5	2
62	Physical Therapist	4	5	5	4	5	4	5	5	4	3	4	4	4	5	5	5	4	4	3		4	4	5	3	5	5	5	5	5	4	5	5	5	5		5	5	4	5	4	5	3	4	4	4	4	5	5
63	Physical Therapist	4	5	5	4	5	5	4	5	4	3	5	4	5	5	3	5	3	5	3		4	3	4	5	4	5	4	4	4	3	4	4	3	5		4	4	4	4	4	4	4	5	2	3	5	5	5
	Rating of 5	33	32	44	36	63	18	19	31	24	7	23	35	18	36	45	33	10	38	16	Rating of 5	28	26	39	24	19	31	28	29	25	22	16	13	26	10	Rating of 5	16	21	16	23	22	19	13	18	18	12	15	29	25
	Rating of 5 %	52.381	50.7937	69.8413	57.1429	100	28.5714	30.1587	49.2063	38.0952	11.1111	36.5079	55.5556	28.5714	57.1429	71.4286	52.381	15.873	60.3175	25.3968	Rating of 5 %	44.4444	41.2698	61.9048	38.0952	30.1587	49.2063	44.4444	46.0317	39.6825	34.9206	25.3968	20.6349	41.2698	15.873	Rating of 5 %	25.3968	33.3333	25.3968	36.5079	34.9206	30.1587	20.6349	28.5714	28.5714	19.0476	23.8095	46.0317	39.6825
	Rating of 4 & 5	57	61	63	58	63	35	38	56	44	22	53	60	45	51	52	51	28	52	51	Rating of 4 & 5	51	50	54	40	44	53	53	49	52	46	44	45	55	23	Rating of 4 & 5	52	45	47	44	50	45	41	49	44	28	38	45	45
	Consensus	90.4762	96.8254	100	92.0635	100	55.5556	60.3175	88.8889	69.8413	34.9206	84.127	95.2381	71.4286	80.9524	82.5397	80.9524	44.4444	82.5397	80.9524	Consensus	80.9524	79.3651	85.7143	63.4921	69.8413	84.127	84.127	77.7778	82.5397	73.0159	69.8413	71.4286	87.3016	36.5079	Consensus	82.5397	71.4286	74.6032	69.8413	79.3651	71.4286	65.0794	77.7778	69.8413	44.4444	60.3175	71.4286	71.4286
	Q1	4	4	4	4	5	3	3	4	3	3	4	4	3	4	4	4	2	4	4	Q1	4	4	4	3	3	4	4	4	4	3	3	3	4	2	Q1	4	3	3.5	3	4	3	3	4	3	2	3	3	3
	Q2 (Median)	5	5	5	5	5	4	4	4	4	3	4	5	4	5	5	5	3	5	4	Q2 (Median)	4	4	5	4	4	4	4	4	4	4	4	4	4	3	Q2 (Median)	4	4	4	4	4	4	4	4	4	3	4	4	4
	Q3	5	5	5	5	5	5	5	5	5	4	5	5	5	5	5	5	4	5	4.5	Q3	5	5	5	5	5	5	5	5	5	5	4.5	4	5	4	Q3	4.5	5	4.5	5	5	5	4	5	5	4	4	5	5
	IQR	1	1	1	1	0	2	2	1	2	1	1	1	2	1	1	1	2	1	0.5	IQR	1	1	1	2	2	1	1	1	1	2	1.5	1	1	2	IQR	0.5	2	1	2	1	2	1	1	2	2	1	2	2
	Rating of 4	24	29	19	22	0	17	19	25	20	15	30	25	27	15	7	18	18	14	35	Rating of 4	23	24	15	16	25	22	25	20	27	24	28	32	29	13	Rating of 4	36	24	31	21	28	26	28	31	26	16	23	16	20
	Rating of 4 %	38.0952	46.0317	30.1587	34.9206	0	26.9841	30.1587	39.6825	31.746	23.8095	47.619	39.6825	42.8571	23.8095	11.1111	28.5714	28.5714	22.2222	55.5556	Rating of 4 %	36.5079	38.0952	23.8095	25.3968	39.6825	34.9206	39.6825	31.746	42.8571	38.0952	44.4444	50.7937	46.0317	20.6349	Rating of 4 %	57.1429	38.0952	49.2063	33.3333	44.4444	41.2698	44.4444	49.2063	41.2698	25.3968	36.5079	25.3968	31.746
	Patinet Consensus	23	26	28	24	28	15	12	22	19	11	18	25	16	23	27	24	13	21	21	0	20	22	23	14	17	22	20	19	21	18	16	17	26	5	0	25	19	20	17	22	19	24	20	18	16	15	17	25
	Patinet Consensus %	82.1429	92.8571	100	85.7143	100	53.5714	42.8571	78.5714	67.8571	39.2857	64.2857	89.2857	57.1429	82.1429	96.4286	85.7143	46.4286	75	75	0	71.4286	78.5714	82.1429	50	60.7143	78.5714	71.4286	67.8571	75	64.2857	57.1429	60.7143	92.8571	17.8571	0	89.2857	67.8571	71.4286	60.7143	78.5714	67.8571	85.7143	71.4286	64.2857	57.1429	53.5714	60.7143	89.2857
	Professional Consensus	34	35	35	34	35	20	26	34	25	11	35	35	29	28	25	27	15	31	30	0	31	28	31	26	27	31	33	30	31	28	28	28	29	18	0	27	26	27	27	28	26	17	29	26	12	23	28	20
	Professional Consensus %	97.1429	100	100	97.1429	100	57.1429	74.2857	97.1429	71.4286	31.4286	100	100	82.8571	80	71.4286	77.1429	42.8571	88.5714	85.7143	0	88.5714	80	88.5714	74.2857	77.1429	88.5714	94.2857	85.7143	88.5714	80	80	80	82.8571	51.4286	0	77.1429	74.2857	77.1429	77.1429	80	74.2857	48.5714	82.8571	74.2857	34.2857	65.7143	80	57.1429

## Sheet: Round 3
	Panelist	Smoking Cessation	Physical Activity	Stress Management	Sleep Duration	Salt Intake	Soft Drink Consumptions	Alcohol Consumption	Obesity	Blood Glucose Level	Blood Uric Acid Level	Blood Lipid Level	Blood High Density Lipoproteins Level	General Defination- Prehypertension	Diagnosis of Prehypertension	Burden of Prehypertension	After affects of Prehypertension	Ethinicity	Aging	Familiy History		Olive Oil	Green Tea	Omega-3 fat alpha-linolenic acid (ALA)	High Intake of Dietary Potassium	Nitric Oxide	Fruits Consumption	Vegetables Consumptions	Nuts Consumptions	Low Fat Dairy Products	Whole Grains	Oats	Barley	Cereals	Pre Breakfast		Yoga Therapy	Isometric Hand Grip Exercises	Aerobic Exercise	Stretching Exercises	Resistance Exercises	Walking	Commuting	Brisk Walking	Desk treadmilling	Swimming	Hiking	High Intensity Interval Training	Circuit Training
1	Patinet	5	4	5	3	5	5	3	5	3	3	5	4	4	3	5	3	2	3	4		5	4	5	3	2	3	5	5	5	5	3	5	5	2		4	4	3	5	4	4	4	5	2	2	4	2	5
2	Patinet	4	5	5	4	5	5	3	4	4	3	4	5	5	4	5	4	2	5	3		4	4	4	3	4	4	3	3	3	4	4	4	5	2		4	3	5	3	3	4	4	3	5	2	3	3	3
3	Patinet	4	4	4	3	5	4	4	4	3	4	3	3	2	3	5	5	4	3	5		4	4	3	4	3	5	3	3	4	5	5	4	3	3		4	5	4	4	5	3	5	5	2	2	3	2	5
4	Patinet	3	4	4	5	5	5	3	4	5	2	5	4	4	4	5	5	5	4	4		3	5	3	3	2	4	5	4	3	3	5	4	4	3		4	5	4	4	5	5	3	4	5	4	5	5	4
5	Patinet	4	4	4	4	5	3	3	4	3	3	5	4	3	5	5	5	3	4	4		4	3	5	5	4	5	3	5	3	3	5	3	5	3		4	5	4	3	4	4	4	2	4	5	5	4	4
6	Patinet	4	4	4	5	5	4	3	5	5	3	3	3	2	4	2	5	5	4	4		4	5	5	3	4	5	3	4	4	3	5	4	5	3		4	4	5	4	3	3	4	5	3	4	2	5	5
7	Patinet	5	5	5	5	5	5	1	5	5	3	3	3	5	3	5	3	2	5	5		5	3	3	3	3	5	5	4	5	5	3	3	5	2		5	4	4	3	5	5	5	4	2	3	4	5	5
8	Patinet	5	5	5	3	5	1	1	3	3	4	4	4	4	5	4	4	2	3	4		5	5	5	3	3	4	5	5	4	4	4	3	4	3		4	4	5	3	5	3	3	4	4	3	4	4	5
9	Patinet	5	5	5	4	5	4	1	4	3	4	4	5	2	4	5	5	5	5	4		5	5	3	3	3	4	5	3	5	3	5	3	4	5		4	5	3	3	4	3	4	3	3	5	2	3	4
10	Patinet	5	5	4	4	5	5	1	4	4	3	4	5	5	3	4	5	5	3	5		4	4	3	3	3	4	5	3	3	5	3	4	4	3		4	5	3	5	5	3	5	5	5	5	2	2	5
11	Patinet	3	5	5	4	5	5	3	4	3	3	3	5	2	5	4	5	2	5	4		4	4	4	3	4	5	3	4	3	4	4	5	5	2		4	5	4	5	5	5	4	5	4	4	3	5	4
12	Patinet	3	5	4	5	5	4	1	3	5	4	4	5	2	5	5	5	4	5	3		4	5	4	5	4	4	4	5	5	5	4	4	4	3		4	3	3	3	4	3	4	5	2	2	3	3	4
13	Patinet	5	3	5	5	5	3	4	3	5	3	3	4	4	5	5	5	3	5	4		5	5	4	3	5	5	4	5	5	4	3	4	5	2		4	3	4	4	5	4	4	3	4	3	4	2	4
14	Patinet	4	3	5	5	5	3	5	3	5	4	4	5	2	4	5	5	4	5	4		5	5	5	3	3	3	3	3	4	5	3	4	4	2		5	5	4	3	4	4	4	4	5	5	2	4	4
15	Patinet	4	5	5	5	5	3	3	4	5	5	4	4	3	5	5	5	4	5	4		5	3	5	4	5	4	4	4	5	5	4	3	4	3		5	5	5	5	4	5	4	5	3	2	2	5	4
16	Patinet	4	5	5	4	5	4	4	4	3	5	5	5	3	4	4	4	4	3	4		5	5	5	3	4	3	5	4	5	3	3	3	3	3		4	4	5	3	5	4	5	3	5	2	2	5	2
17	Patinet	5	5	5	4	5	3	5	5	3	3	4	4	5	5	5	4	2	5	3		5	4	5	5	4	3	5	3	4	3	3	5	5	5		4	3	4	4	5	4	5	5	2	4	4	4	3
18	Patinet	3	4	5	4	5	1	5	3	5	5	3	5	4	5	5	4	3	3	5		3	5	4	3	5	4	4	4	5	3	3	4	5	5		5	5	5	4	4	5	5	4	5	4	2	3	5
19	Patinet	3	5	4	4	5	4	4	5	4	4	3	5	4	5	5	5	3	5	3		3	5	5	5	4	5	5	3	4	4	4	4	5	2		4	5	3	3	4	4	5	4	5	5	3	5	5
20	Patinet	5	4	5	4	5	4	1	4	4	3	3	4	4	5	5	3	5	5	3		4	3	5	4	4	3	4	4	5	5	5	3	5	2		3	3	4	5	3	3	3	5	5	2	4	5	5
21	Patinet	4	4	5	5	5	3	1	4	4	4	4	4	5	5	4	5	2	5	4		3	3	5	3	5	5	3	4	4	4	3	5	4	2		4	4	3	4	5	4	3	4	4	4	4	5	5
22	Patinet	4	4	5	4	5	5	4	4	5	3	4	5	4	5	5	4	2	5	3		3	3	5	5	3	3	4	4	4	4	3	3	5	4		4	4	3	4	5	4	5	4	4	2	4	4	5
23	Patinet	4	5	5	3	5	3	1	4	5	3	3	5	5	5	5	5	3	5	4		5	4	5	5	5	3	5	3	4	5	5	3	4	5		4	3	4	3	5	4	4	4	4	4	5	4	4
24	Patinet	4	5	5	5	5	5	5	5	4	3	4	4	4	5	5	2	4	5	4		3	4	4	5	5	3	4	4	4	3	3	4	4	3		4	4	3	5	3	3	4	4	4	3	5	5	4
25	Patinet	4	4	4	5	5	3	4	4	4	4	3	4	5	5	5	5	5	5	5		4	5	5	5	3	5	5	4	5	3	5	3	4	3		3	3	5	5	3	5	4	3	5	4	5	4	5
26	Nutritionist / Dietitian	4	5	4	5	5	4	5	5	5	4	4	5	4	4	4	5	4	5	5		4	4	5	4	3	5	4	4	4	4	4	4	5	5		4	3	3	5	5	4	5	4	3	3	4	3	4
27	Nutritionist / Dietitian	4	5	5	5	5	5	5	5	4	5	5	4	4	5	3	5	3	4	4		3	4	5	4	5	4	4	4	4	3	3	5	4	4		4	4	3	5	3	4	4	3	5	2	2	5	3
28	Nutritionist / Dietitian	5	4	5	5	5	3	4	4	4	3	4	5	3	2	3	3	3	5	4		4	3	5	3	3	4	4	3	5	5	3	5	4	4		4	4	4	4	3	3	4	4	4	2	4	4	2
29	Nutritionist / Dietitian	5	5	4	5	5	4	3	5	4	3	5	5	4	5	3	3	4	5	3		3	5	5	5	5	5	3	4	5	4	5	3	5	2		4	5	5	5	3	4	4	4	5	2	5	4	2
30	Nutritionist / Dietitian	5	4	5	4	5	3	5	4	3	5	4	4	4	4	3	4	2	5	5		4	3	3	3	3	4	3	5	5	3	4	4	3	4		4	5	5	5	5	5	4	5	5	5	3	5	4
31	Nutritionist / Dietitian	3	4	5	5	5	5	3	3	5	3	4	5	4	4	5	4	5	3	4		5	4	5	5	3	5	4	5	5	5	3	4	4	4		5	5	5	4	3	5	3	4	4	2	5	4	5
32	Cardiologist	5	5	5	5	5	3	3	5	5	4	4	5	4	5	5	3	3	4	5		5	4	5	5	4	5	5	3	5	4	4	3	4	2		5	3	3	5	3	3	5	5	4	2	5	4	4
33	Cardiologist	5	4	5	4	5	3	3	5	5	3	5	5	5	3	5	4	2	5	4		5	4	4	4	3	4	5	5	4	5	4	3	5	2		3	3	4	3	3	3	3	5	3	3	4	5	5
34	Cardiologist	5	5	5	5	5	4	4	4	4	4	5	4	5	5	5	3	4	4	5		3	3	5	3	5	5	4	3	5	5	4	4	3	4		3	4	4	4	4	5	3	4	3	3	4	5	5
35	Cardiologist	5	4	5	5	5	5	5	5	3	3	5	5	5	3	5	4	5	4	4		3	4	4	4	4	5	4	5	5	4	4	4	3	3		3	5	4	4	4	5	3	4	2	2	5	5	5
36	Cardiologist	5	4	5	5	5	3	3	5	3	3	5	5	3	5	5	4	3	3	5		4	3	5	4	3	4	4	5	4	3	4	4	5	3		4	4	5	3	4	3	4	3	4	4	4	5	3
37	CLP	4	4	5	5	5	4	5	5	4	3	5	5	3	4	3	5	4	5	4		5	4	5	5	5	5	4	3	4	4	3	3	5	2		5	5	4	5	4	4	3	4	4	3	4	5	4
38	CLP	4	4	4	5	5	3	5	5	3	4	5	5	5	4	5	5	2	4	5		4	5	5	3	5	3	4	5	3	5	4	4	4	4		4	4	4	4	5	5	3	3	4	4	5	5	2
39	CLP	4	4	5	5	5	3	4	5	5	3	4	5	4	4	5	4	4	4	4		5	5	4	5	4	3	4	3	4	5	4	4	4	4		3	4	4	3	4	5	4	4	4	5	4	5	5
40	General Physcian	5	5	4	5	5	4	4	5	5	5	5	5	4	5	5	5	2	5	3		5	5	5	5	5	5	5	5	4	3	5	4	5	3		5	5	4	5	4	5	3	4	5	5	4	5	5
41	General Physcian	5	5	4	5	5	3	4	5	3	3	5	5	5	5	3	5	3	5	4		5	5	3	3	4	5	5	5	4	4	4	4	3	3		3	4	4	4	5	3	3	5	4	2	3	5	5
42	General Physcian	5	5	5	5	5	5	3	5	5	3	4	5	5	5	3	5	2	5	4		5	4	5	4	4	3	5	4	5	4	3	4	4	5		5	4	4	4	4	5	4	4	5	5	3	4	5
43	General Physcian	5	5	5	5	5	4	5	4	5	3	4	4	5	5	5	5	3	5	5		4	4	5	3	4	5	4	4	4	4	4	5	5	3		4	3	4	5	5	4	3	4	4	5	4	5	5
44	General Physcian	5	5	4	5	5	3	3	5	4	3	4	5	4	3	5	4	4	5	4		5	4	5	5	3	5	4	5	3	3	4	4	4	4		4	5	4	5	4	4	3	4	5	3	3	5	5
45	Physical Therapist	5	4	5	5	5	3	3	4	5	2	4	5	4	4	5	3	3	5	4		5	3	3	4	5	5	5	5	4	5	4	4	5	4		5	4	4	3	5	3	3	4	4	2	5	5	4
46	Physical Therapist	5	4	5	4	5	5	4	4	4	2	5	4	4	5	3	5	3	5	4		5	5	5	5	4	4	5	4	3	4	5	4	4	4		3	4	4	4	4	5	4	4	4	2	4	5	5
47	Physical Therapist	4	4	5	4	5	3	5	5	3	2	4	4	5	5	5	3	2	5	4		5	5	4	3	5	5	5	5	5	4	5	5	4	4		4	5	4	3	4	4	3	4	5	2	3	5	4
48	Physical Therapist	5	4	4	4	5	3	5	5	5	3	5	4	4	4	3	4	2	5	5		3	5	3	3	5	4	5	5	5	4	4	4	5	1		3	3	4	4	4	4	4	4	4	4	3	4	5
49	Physical Therapist	5	5	4	5	5	4	5	5	5	5	5	4	4	5	5	5	2	2	5		4	5	5	5	5	5	5	5	4	5	3	5	4	3		4	4	5	5	4	4	3	2	5	2	5	5	5
50	Physical Therapist	4	5	5	4	5	4	5	5	4	3	4	4	4	5	5	5	4	4	3		4	4	5	3	5	4	3	5	5	4	5	5	5	5		5	5	4	5	4	5	3	4	4	4	4	5	5
51	Physical Therapist	4	5	5	4	5	5	4	5	4	3	5	4	5	5	3	5	3	5	3		4	3	4	5	4	5	4	4	4	3	4	4	3	5		4	4	4	4	4	4	4	5	5	3	5	5	5
	Rating of 5	25	26	35	29	51	14	15	25	21	7	18	27	16	29	34	27	8	32	14	Rating of 5	22	20	31	18	17	24	21	19	21	17	13	10	22	8	Rating of 5	11	19	12	18	18	16	10	14	18	10	13	29	27
	Rating of 5 %	49.0196	50.9804	68.6275	56.8627	100	27.451	29.4118	49.0196	41.1765	13.7255	35.2941	52.9412	31.3725	56.8627	66.6667	52.9412	15.6863	62.7451	27.451	Rating of 5 %	43.1373	39.2157	60.7843	35.2941	33.3333	47.0588	41.1765	37.2549	41.1765	33.3333	25.4902	19.6078	43.1373	15.6863	Rating of 5 %	21.5686	37.2549	23.5294	35.2941	35.2941	31.3725	19.6078	27.451	35.2941	19.6078	25.4902	56.8627	52.9412
	Rating of 4 & 5	45	49	51	47	51	29	28	45	37	19	41	48	39	43	40	41	21	42	41	Rating of 4 & 5	40	39	42	28	34	40	41	38	43	36	34	37	44	20	Rating of 4 & 5	42	39	40	36	40	37	33	41	39	22	32	42	43
	Consensus	88.2353	96.0784	100	92.1569	100	56.8627	54.902	88.2353	72.549	37.2549	80.3922	94.1176	76.4706	84.3137	78.4314	80.3922	41.1765	82.3529	80.3922	Consensus	78.4314	76.4706	82.3529	54.902	66.6667	78.4314	80.3922	74.5098	84.3137	70.5882	66.6667	72.549	86.2745	39.2157	Consensus	82.3529	76.4706	78.4314	70.5882	78.4314	72.549	64.7059	80.3922	76.4706	43.1373	62.7451	82.3529	84.3137
	Q1	4	4	4	4	5	3	3	4	3	3	4	4	4	4	4	4	2	4	4	Q1	4	4	4	3	3	4	4	3.5	4	3	3	3	4	2	Q1	4	4	4	3	4	3	3	4	4	2	3	4	4
	Q2 (Median)	4	5	5	5	5	4	4	4	4	3	4	5	4	5	5	5	3	5	4	Q2 (Median)	4	4	5	4	4	4	4	4	4	4	4	4	4	3	Q2 (Median)	4	4	4	4	4	4	4	4	4	3	4	5	5
	Q3	5	5	5	5	5	5	5	5	5	4	5	5	5	5	5	5	4	5	5	Q3	5	5	5	5	5	5	5	5	5	5	4.5	4	5	4	Q3	4	5	4	5	5	5	4	5	5	4	4.5	5	5
	IQR	1	1	1	1	0	2	2	1	2	1	1	1	1	1	1	1	2	1	1	IQR	1	1	1	2	2	1	1	1.5	1	2	1.5	1	1	2	IQR	0	1	0	2	1	2	1	1	1	2	1.5	1	1
	Rating of 4	20	23	16	18	0	15	13	20	16	12	23	21	23	14	6	14	13	10	27	Rating of 4	18	19	11	10	17	16	20	19	22	19	21	27	22	12	Rating of 4	31	20	28	18	22	21	23	27	21	12	19	13	16
	Rating of 4 %	39.2157	45.098	31.3725	35.2941	0	29.4118	25.4902	39.2157	31.3725	23.5294	45.098	41.1765	45.098	27.451	11.7647	27.451	25.4902	19.6078	52.9412	Rating of 4 %	35.2941	37.2549	21.5686	19.6078	33.3333	31.3725	39.2157	37.2549	43.1373	37.2549	41.1765	52.9412	43.1373	23.5294	Rating of 4 %	60.7843	39.2157	54.902	35.2941	43.1373	41.1765	45.098	52.9412	41.1765	23.5294	37.2549	25.4902	31.3725
	Patinet Consensus	20	23	25	21	25	15	10	20	17	11	15	22	16	21	24	21	12	19	19	0	19	19	20	11	15	17	18	17	20	16	14	15	23	5	0	23	18	17	15	20	17	21	19	17	13	13	17	22
	Patinet Consensus %	80	92	100	84	100	60	40	80	68	44	60	88	64	84	96	84	48	76	76	0	76	76	80	44	60	68	72	68	80	64	56	60	92	20	0	92	72	68	60	80	68	84	76	68	52	52	68	88
	Professional Consensus	25	26	26	26	26	14	18	25	20	8	26	26	23	22	16	20	9	23	22	0	21	20	22	17	19	23	23	21	23	20	20	22	21	15	0	19	21	23	21	20	20	12	22	22	9	19	25	21
	Professional Consensus %	96.1538	100	100	100	100	53.8462	69.2308	96.1538	76.9231	30.7692	100	100	88.4615	84.6154	61.5385	76.9231	34.6154	88.4615	84.6154	0	80.7692	76.9231	84.6154	65.3846	73.0769	88.4615	88.4615	80.7692	88.4615	76.9231	76.9231	84.6154	80.7692	57.6923	0	73.0769	80.7692	88.4615	80.7692	76.9231	76.9231	46.1538	84.6154	84.6154	34.6154	73.0769	96.1538	80.7692
